# Supplementary material for: A Field Collection of Indigenous Grapevines as a Valuable Repository for Applied Research
Source: Plants (Basel). 2022 Sep 28;11(19):2563. doi: 10.3390/plants11192563 (PMC9570891; doi:10.3390/plants11192563)
Supplement: Supplementary file 1 [file plants-11-02563-s001.zip]

Archive with 2 entries (2 files):
- Supplementry table for Fig 5 Phenolics individual.pdf
- Supplementry table for Fig 6 Volatile white varieties.xlsx
