# Supplementary material for: A Field Collection of Indigenous Grapevines as a Valuable Repository for Applied Research
Source: Plants (Basel). 2022 Sep 28;11(19):2563. doi: 10.3390/plants11192563 (PMC9570891; doi:10.3390/plants11192563)
Supplement: Supplementary file 1 [file plants-11-02563-s001.zip › Supplementry table for Fig 6 Volatile white varieties.xlsx]

## Sheet: Sheet2

	Table. Mean volatile composition of white indiginous cultivars (µg/kg berries; n=3 replicates per variety).
	Volatile	Beer_1	Beer_2	Beer_3	Mean	StdDEV	SE		Zani Shaich_1	Zani Shaich_2	Zani Shaich_3	Mean	StdDEV	SE		Bustan_1	Bustan_2	Bustan_3	Mean	StdDEV	SE		Marawi BG_1	Marawi BG_2	Marawi BG_3	Mean	StdDEV	SE		Madvar_1	Madvar_2	Madvar_3	Mean	StdDEV	SE		Hadari_1	Hadari_2	Hadari_3	Mean	StdDEV	SE		Jandaly_1	Jandaly_2	Jandaly_3	Mean	StdDEV	SE
1	Ethyl Acetate	0.282841	0.139472	0.258573	0.226962	0.0767339	0.0443024		0.14532	0.156901	0.102587	0.134936	0.0286073	0.0165164		0.202523	0.181604	0.119301	0.167809	0.043292	0.0249946		0.202003	0.245969	0.30446	0.250811	0.0513997	0.0296757		0.265528	0.259574	0.311775	0.278959	0.028575	0.0164978		1.77988	1.66877	1.45305	1.6339	0.166179	0.0959435		0.231121	0.240402	0.184924	0.218816	0.0297157	0.0171563
2	α-Pinene	0	0	0	0	0	0		0	0	0	0	0	0		0	0	0	0	0	0		0	0	0	0	0	0		0	0	0	0	0	0		0	0	0	0	0	0		0	0	0	0	0	0
3	Ethyl 2-methylbutyrate	0.0122312	0.0099734	0.0188678	0.0136908	0.00462336	0.0026693		0.0060212	0.0116898	0.011993	0.00990133	0.00336371	0.00194204		0.0216698	0.031258	0.0265756	0.0265011	0.00479453	0.00276813		0.0292734	0.0332488	0.0280918	0.0302047	0.00270169	0.00155982		0.0255554	0.023696	0.0292882	0.0261799	0.00284792	0.00164425		0.0135146	0.0182336	0.0186932	0.0168138	0.00286642	0.00165493		0.0109868	0.0193044	0.0185684	0.0162865	0.00460443	0.00265837
4	Ethyl 3-methylbutyrate	0.0014982	0.0034356	0.0056154	0.0035164	0.00205979	0.00118922		0	0	0	0	0	0		0	0	0	0	0	0		0.0018636	0.000905	0.001238	0.00133553	0.000486686	0.000280988		0.0016894	0.0025608	0.002025	0.00209173	0.000439516	0.000253755		0.0013452	0.0016894	0.0010398	0.00135813	0.000324993	0.000187635		0.001351	0.0021696	0.0015164	0.001679	0.000432846	0.000249904
5	Hexanal	8.27448	7.81747	9.46329	8.51841	0.849593	0.490513		2.8343	2.73492	2.91614	2.82845	0.0907491	0.052394		5.40062	7.17725	6.99688	6.52492	0.977841	0.564557		4.16457	4.65188	4.72082	4.51242	0.303219	0.175064		10.4276	6.75668	7.30617	8.1635	1.97996	1.14313		8.4719	6.08881	8.20442	7.58838	1.30553	0.75375		7.94966	8.45588	8.64875	8.35143	0.361057	0.208456
6	β-Myrcene	0	0	0	0	0	0		0.0265412	0.0313468	0.0290802	0.0289894	0.00240409	0.001388		0.0214152	0.0213096	0.0211646	0.0212965	0.000125815	7.26394e-05		0.0429436	0.0476976	0.0526986	0.0477799	0.00487802	0.00281633		0.0716754	0.0972306	0.0835658	0.0841573	0.0127879	0.00738308		0.0148416	0.0136716	0.0131192	0.0138775	0.000879461	0.000507757		0.0309168	0.0460128	0.0357406	0.0375567	0.00771013	0.00445144
7	α-Terpinene	0	0	0	0	0	0		0.001098	0.0012344	0.0010654	0.0011326	8.96556e-05	5.17627e-05		0.0013502	0.0012742	0.001299	0.0013078	3.87567e-05	2.23762e-05		0.0018048	0.0017824	0.002138	0.0019084	0.000199155	0.000114982		0.0036974	0.00358	0.0031	0.00345913	0.000316509	0.000182737		0	0	0	0	0	0		0.0009344	0.0017426	0.0011668	0.00128127	0.000416081	0.000240225
8	Limonene	0.0100282	0.0103034	0.011698	0.0106765	0.000895254	0.000516875		0.0083106	0.009665	0.0095052	0.00916027	0.000740158	0.000427331		0.0075678	0.0098076	0.0111664	0.00951393	0.00181718	0.00104915		0.0091252	0.0091166	0.0100294	0.00942373	0.00052454	0.000302844		0.0176304	0.0183072	0.0137082	0.0165486	0.00248303	0.00143358		0.0065424	0.005855	0.0048914	0.00576293	0.000829342	0.000478821		0.0078026	0.0102284	0.0096186	0.00921653	0.00126189	0.000728553
9	2-Hexenal	13.6019	11.2901	10.0685	11.6535	1.79451	1.03606		6.46904	6.87393	6.62085	6.6546	0.204545	0.118094		9.65582	8.66063	9.06488	9.12711	0.500504	0.288966		10.9248	10.251	10.8454	10.6737	0.368263	0.212617		18.3064	17.1276	15.6105	17.0148	1.35147	0.780272		14.6608	12.1037	11.6974	12.8207	1.60654	0.927537		12.1648	12.6896	12.5388	12.4644	0.27022	0.156012
10	Furan, 2 pentyl	0.100409	0.0950304	0.130155	0.108532	0.0189187	0.0109227		0.0656204	0.0787134	0.0784142	0.0742493	0.00747437	0.00431533		0.106086	0.115721	0.137422	0.119743	0.0160506	0.00926681		0.0945274	0.0955802	0.0953498	0.0951525	0.000553446	0.000319532		0.0721624	0.111438	0.0968052	0.0934686	0.0198494	0.01146		0.0637298	0.0623178	0.067681	0.0645762	0.00277998	0.00160502		0.0307206	0.0730094	0.0878916	0.0638739	0.0296601	0.0171243
11	Ethyl hexanoate	0.0316378	0.0379918	0.0405562	0.0367286	0.00459143	0.00265086		0.0462216	0.0540826	0.0562682	0.0521908	0.00528372	0.00305056		0.0552508	0.055618	0.068671	0.0598466	0.00764436	0.00441347		0.066786	0.0792834	0.077235	0.0744348	0.00670277	0.00386984		0.0464458	0.0569308	0.064859	0.0560785	0.00923614	0.00533249		0.024013	0.0249922	0.0299446	0.0263166	0.00317986	0.00183589		0.0256514	0.0470532	0.0601018	0.0442688	0.0173932	0.0100419
12	p-Cymene	0.005017	0.0048532	0.0060546	0.00530827	0.000651512	0.000376151		0.0062512	0.0073312	0.0071682	0.00691687	0.000582217	0.000336143		0.0072648	0.0088666	0.0113384	0.0091566	0.00205223	0.00118485		0.0062346	0.004391	0.0060744	0.00556667	0.0010213	0.00058965		0.0073674	0.0078026	0.0085192	0.0078964	0.000581601	0.000335787		0.0057276	0.0056602	0.0053776	0.00558847	0.000185699	0.000107214		0.0046234	0.0066328	0.0067828	0.006013	0.00120576	0.000696148
13	Hexyl Acetate	0.0018776	0.002002	0.0016836	0.0018544	0.000160463	9.26433e-05		0.0011372	0.000623	0.0007742	0.0008448	0.00026427	0.000152576		0.0016104	0.0020968	0.002405	0.0020374	0.000400616	0.000231296		0.0010026	0.0008448	0.0012768	0.0010414	0.000218598	0.000126208		0.0010954	0.0011392	0.0014376	0.00122407	0.000186218	0.000107513		0.0010778	0.0013196	0.0012312	0.00120953	0.000122347	7.06373e-05		0	0	0	0	0	0
14	2-Octanone	0.524959	0.477486	0.483376	0.495274	0.0258761	0.0149396		0.635309	0.639437	0.623175	0.63264	0.0084528	0.00488023		0.593238	0.593073	0.564777	0.583696	0.0163849	0.00945982		0.517811	0.518792	0.508869	0.515157	0.00546765	0.00315675		0.569672	0.459874	0.596559	0.542035	0.0724124	0.0418073		0.54929	0.502583	0.543169	0.531681	0.0253844	0.0146557		0.691157	0.805137	0.741171	0.745822	0.0571323	0.0329853
15	Octanal	0.0135872	0.0143994	0.0152676	0.0144181	0.000840356	0.000485179		0.00692	0.0071948	0.0060642	0.00672633	0.000589656	0.000340438		0.0097378	0.0103138	0.0133132	0.0111216	0.00191971	0.00110834		0.0084644	0.0084132	0.0095764	0.008818	0.000657292	0.000379488		0.0116976	0.009033	0.0110224	0.0105843	0.00138526	0.000799781		0.0189936	0.0156468	0.0165402	0.0170602	0.00173294	0.00100051		0.0104662	0.0186672	0.0164742	0.0152025	0.00424582	0.00245132
16	cis-Rose oxide	0.0124604	0.0195472	0.0207212	0.0175763	0.00446919	0.00258029		0.0131256	0.0171562	0.0147638	0.0150152	0.00202703	0.0011703		0.0188164	0.0225764	0.0141734	0.0185221	0.00420923	0.0024302		0.0120066	0.0064698	0.0104326	0.00963633	0.00285299	0.00164718		0.0041296	0.0152494	0.0276342	0.0156711	0.011758	0.00678847		0.01373	0.0084472	0.0129718	0.0117163	0.00285642	0.00164916		0.0019784	0.01015	0.005666	0.00593147	0.00409226	0.00236267
17	Hexanol	0.725192	0.769785	0.918876	0.804618	0.101431	0.0585615		1.24808	1.95026	2.02121	1.73985	0.42736	0.246736		5.80575	5.81231	6.05708	5.89172	0.14325	0.0827056		2.2774	2.35587	2.68241	2.43856	0.214791	0.12401		3.20847	3.46354	3.29293	3.32165	0.129936	0.0750186		1.26289	1.2385	1.20959	1.23699	0.0266789	0.0154031		0.363305	0.752951	0.747874	0.621376	0.223511	0.129044
18	trans-3-Hexen-1-ol	0.0239894	0.024032	0.0272488	0.0250901	0.00186964	0.00107944		0.0440312	0.050524	0.056414	0.0503231	0.00619384	0.00357602		0.325963	0.243621	0.272338	0.280641	0.0417939	0.0241297		0.0561966	0.0676866	0.0698732	0.0645855	0.00734678	0.00424166		0.120891	0.221438	0.197886	0.180072	0.0525872	0.0303612		0.043555	0.0421932	0.0388672	0.0415385	0.00241151	0.00139229		0.0174212	0.027698	0.0230182	0.0227125	0.00514522	0.00297059
19	cis-3-Hexen-1-ol	0.235556	0.234916	0.237872	0.236115	0.00155502	0.000897794		0.137278	0.195744	0.188698	0.173907	0.0319166	0.0184271		0.0678794	0.0532366	0.0607988	0.0606383	0.00732272	0.00422777		0.343365	0.273066	0.435917	0.350783	0.0816782	0.0471569		0.0544732	0.0835556	0.074409	0.0708126	0.014871	0.00858578		0.0652096	0.059948	0.0623066	0.0624881	0.00263549	0.0015216		0.285506	0.371626	0.302914	0.320015	0.0455356	0.02629
20	Nonanal	0.110253	0.111922	0.137635	0.119937	0.0153502	0.00886245		0.0516426	0.0483018	0.0477658	0.0492367	0.00210071	0.00121284		0.102177	0.119008	0.137946	0.11971	0.0178944	0.0103314		0.0577664	0.0402568	0.0585724	0.0521985	0.0103497	0.0059754		0.078617	0.0701086	0.0715666	0.0734307	0.00455022	0.00262707		0.119951	0.11577	0.109346	0.115023	0.00534186	0.00308412		0.0926652	0.112077	0.116963	0.107235	0.0128523	0.00742026
21	trans-2-Hexen-1-ol	0.187603	0.204445	0.249433	0.213827	0.0319652	0.0184551		0.430796	0.509089	0.588655	0.509513	0.0789304	0.0455705		1.59095	1.20675	1.42821	1.40864	0.192845	0.111339		0.775965	0.762629	1.01059	0.849728	0.139469	0.0805226		1.23956	1.09093	0.994127	1.10821	0.123625	0.0713747		0.489838	0.391134	0.422791	0.434588	0.0503981	0.0290974		0.0764056	0.14575	0.139936	0.120697	0.0384677	0.0222093
22	cis-2-Hexen-1-ol	0	0	0	0	0	0		0	0	0	0	0	0		0	0	0	0	0	0		0	0	0	0	0	0		0	0	0	0	0	0		0	0	0	0	0	0		0	0	0	0	0	0
23	Ethyl octanoate	0.0738394	0.075819	0.0837716	0.07781	0.00525692	0.00303508		0.055973	0.0623264	0.093581	0.0706268	0.0201311	0.0116227		0.0853972	0.0770894	0.0844022	0.0822963	0.00453664	0.00261923		0.189537	0.175304	0.153298	0.172713	0.0182583	0.0105414		0.0743402	0.116994	0.100452	0.097262	0.0215051	0.012416		0.024083	0.0329168	0.0426004	0.0332001	0.00926195	0.00534739		0.0411202	0.0781332	0.076582	0.0652785	0.020936	0.0120874
24	1-octen-3-ol	0.222636	0.239734	0.242992	0.235121	0.0109342	0.00631288		0.153361	0.151668	0.157734	0.154254	0.00313042	0.00180735		0.237857	0.23673	0.279503	0.251363	0.0243759	0.0140734		0.162291	0.158953	0.193533	0.171592	0.0190741	0.0110124		0.254636	0.22321	0.237537	0.238461	0.0157337	0.00908384		0.21486	0.242845	0.223884	0.227196	0.0142835	0.0082466		0.171809	0.209498	0.218163	0.199823	0.0246448	0.0142287
25	Heptanol	0.0374416	0.0349274	0.0354808	0.0359499	0.00132112	0.00076275		0.0409132	0.037746	0.0448896	0.0411829	0.00357943	0.00206659		0.0717924	0.0858848	0.0765362	0.0780711	0.00717049	0.00413989		0.0417228	0.0400494	0.044572	0.0421147	0.00228663	0.00132019		0.044993	0.0515442	0.046075	0.0475374	0.00351191	0.0020276		0.0428446	0.0471354	0.0458278	0.0452693	0.00219925	0.00126974		0.037254	0.0346274	0.0385686	0.0368167	0.00200667	0.00115855
26	Acetic acid	0.154127	0.170684	0.211572	0.178794	0.0295692	0.0170718		0.073229	0.079056	0.0451802	0.0658217	0.018112	0.0104569		0	0	0	0	0	0		0	0	0	0	0	0		0.122321	0.127506	0.0592666	0.103031	0.0379899	0.0219335		0.242137	0.273545	0.278261	0.264648	0.0196368	0.0113373		0.0686962	0.0657782	0.0583594	0.0642779	0.00532921	0.00307682
27	Nerol Oxide	0.0047324	0.0045742	0.00449	0.00459887	0.000123068	7.10534e-05		0	0	0	0	0	0		0.0050444	0.0048576	0.0055302	0.00514407	0.0003472	0.000200456		0	0	0	0	0	0		0	0	0	0	0	0		0	0	0	0	0	0		0	0	0	0	0	0
28	Benzalddehyde	0.0516354	0.0690354	0.0702828	0.0636512	0.0104247	0.00601868		0.0328846	0.0330936	0.0330414	0.0330065	0.000108775	6.28013e-05		0.0465818	0.0468192	0.0602976	0.0512329	0.00785119	0.00453288		0.0284002	0.0280878	0.0387802	0.0317561	0.00608508	0.00351322		0.06249	0.063499	0.0728918	0.0662936	0.00573644	0.00331193		0.0407384	0.0360742	0.0410548	0.0392891	0.0027887	0.00161006		0.0438908	0.0442922	0.0554796	0.0478875	0.00657799	0.0037978
29	2-Nonenal, E	0.0376274	0.0457882	0.0477576	0.0437244	0.00537119	0.00310106		0.0399304	0.0253126	0.0223184	0.0291871	0.00942362	0.00544073		0.0539658	0.0292212	0.044597	0.0425947	0.0124932	0.00721297		0.0269652	0.024711	0.0427604	0.0314789	0.00983489	0.00567818		0.050374	0.0596268	0.07218	0.0607269	0.0109445	0.00631884		0.121573	0.131847	0.0916928	0.115038	0.0208596	0.0120433		0.0223246	0.0293706	0.0298542	0.0271831	0.00421456	0.00243327
30	β-Linalool	0.254956	0.262849	0.282373	0.266726	0.0141138	0.00814859		0.0079426	0.0073836	0.007192	0.00750607	0.000389998	0.000225166		0.021205	0.0257678	0.0301768	0.0257165	0.00448612	0.00259006		0.009963	0.0112754	0.010918	0.0107188	0.000678498	0.000391731		0.340428	0.349315	0.418672	0.369472	0.0428399	0.0247336		0.0050252	0.0036766	0.0040372	0.00424633	0.0006982	0.000403106		0.0053916	0.0077116	0.0070344	0.00671253	0.00119302	0.000688791
31	β-Cyclocitral	0.0113386	0.0124204	0.014581	0.01278	0.00165084	0.000953113		0.0044238	0.0063566	0.0064368	0.00573907	0.00113976	0.000658041		0.0161358	0.0126498	0.0151744	0.0146533	0.00180047	0.0010395		0.0091404	0.0092406	0.0102358	0.00953893	0.00060558	0.000349632		0.0094172	0.0116272	0.0124414	0.0111619	0.00156486	0.000903475		0.0057542	0.0059786	0.0067258	0.00615287	0.000508703	0.0002937		0.0073604	0.0095978	0.0110176	0.00932527	0.00184377	0.0010645
32	β-Farnescene	0.0251582	0.0277942	0.0310384	0.0279969	0.00294534	0.00170049		0.0300396	0.0320238	0.0348468	0.0323034	0.00241577	0.00139474		0.0924716	0.0685204	0.076603	0.0791983	0.0121847	0.00703484		0.0256924	0.0208396	0.029672	0.0254013	0.00442339	0.00255384		0.0354898	0.042514	0.0470472	0.0416837	0.00582327	0.00336207		0.0445342	0.0424138	0.0384102	0.0417861	0.00310988	0.00179549		0.0283004	0.029082	0.0332092	0.0301972	0.00263758	0.00152281
33	1-Nonanol	0.0361578	0.0277194	0.039197	0.0343581	0.00594669	0.00343332		0.040645	0.0390564	0.0429872	0.0408962	0.0019774	0.00114165		0.118176	0.101429	0.105935	0.108514	0.00866619	0.00500342		0.0283088	0.0317182	0.0382584	0.0327618	0.00505623	0.00291922		0.0457248	0.057686	0.0686624	0.0573577	0.0114723	0.00662355		0.0592974	0.0571996	0.0557382	0.0574117	0.00178906	0.00103291		0.0189086	0.0228742	0.0247212	0.022168	0.00296995	0.0017147
34	Geranial	0.122147	0.134061	0.183719	0.146642	0.0326575	0.0188548		0.134425	0.161476	0.138006	0.144636	0.0146937	0.00848344		0.0826368	0.0556354	0.0618862	0.0667195	0.0141347	0.00816066		0.0314914	0.030879	0.0336882	0.0320195	0.00147719	0.000852857		0.15922	0.122187	0.129503	0.13697	0.0196132	0.0113237		0.0370674	0.02322	0.0230928	0.0277934	0.00803177	0.00463715		0.0746072	0.102993	0.071998	0.0831993	0.0171911	0.00992529
35	Citral	0.122635	0.137308	0.185169	0.14837	0.0327021	0.0188806		0.136235	0.155563	0.137581	0.143126	0.0107914	0.0062304		0.0798488	0.054291	0.0592548	0.0644649	0.0135521	0.0078243		0.029738	0.0292762	0.0328982	0.0306375	0.00197142	0.0011382		0.152356	0.118346	0.126722	0.132474	0.0177197	0.0102305		0.0344418	0.0234322	0.0215378	0.0264706	0.00696794	0.00402294		0.0719544	0.099051	0.0721202	0.0810419	0.0155966	0.00900469
36	α-Farnescene	0.0042974	0.003429	0.0032014	0.0036426	0.000578379	0.000333927		0.0006532	0.0013906	0.0010742	0.00103933	0.000369934	0.000213582		0.0009986	0.0009832	0.0009216	0.0009678	4.07446e-05	2.35239e-05		0.001813	0.001629	0.002341	0.00192767	0.000369591	0.000213383		0.0008724	0.0008242	0.0009742	0.000890267	7.65795e-05	4.42132e-05		0.0113242	0.008489	0.0006664	0.00682653	0.00551997	0.00318695		0.0111774	0.0102762	0.0098858	0.0104465	0.00066242	0.000382449
37	β-Citronellol	0.192469	0.206184	0.239106	0.212586	0.0239684	0.0138382		0.0105844	0.0109766	0.010939	0.0108333	0.000216401	0.000124939		0.0177354	0.0136738	0.014923	0.0154441	0.00208033	0.00120108		0.0225796	0.022081	0.0270212	0.0238939	0.00271974	0.00157024		0.0243018	0.0216766	0.0227282	0.0229022	0.00132122	0.000762807		0.007013	0.007901	0.008976	0.00796333	0.000982983	0.000567526		0.0109728	0.0135332	0.0116482	0.0120514	0.00132697	0.000766124
38	Nerol	0.191684	0.226603	0.270729	0.229672	0.039612	0.02287		0.109096	0.12857	0.137167	0.124945	0.0143824	0.00830369		0.209969	0.175845	0.205082	0.196966	0.0184532	0.010654		0.180529	0.184662	0.213054	0.192749	0.0177062	0.0102227		0.328065	0.29791	0.369615	0.331863	0.0360033	0.0207865		0.0234256	0.0223802	0.0251282	0.0236447	0.00138704	0.000800806		0.0571238	0.0807032	0.0838054	0.0738775	0.0145918	0.00842457
39	β-Damescenone	0.011127	0.0120592	0.012787	0.0119911	0.000832095	0.00048041		0.013486	0.0151736	0.0144902	0.0143833	0.000848867	0.000490093		0.0107524	0.0071292	0.0084562	0.00877927	0.00183308	0.00105833		0.002729	0.0030704	0.0030644	0.0029546	0.000195398	0.000112813		0.0110946	0.0089364	0.0090188	0.00968327	0.00122294	0.000706067		0.0050232	0.0048094	0.0049386	0.00492373	0.000107673	6.21648e-05		0.0100054	0.0127252	0.011555	0.0114285	0.0013643	0.000787681
40	Geraniol	1.13129	1.23946	1.39236	1.25437	0.131174	0.0757331		0.872566	1.01861	1.06126	0.984144	0.0989541	0.0571312		0.629033	0.482617	0.593153	0.568268	0.0763145	0.0440602		1.44033	1.48538	1.57952	1.50174	0.0710191	0.0410029		1.89743	1.95581	2.60283	2.15202	0.3915	0.226033		0.22886	0.237714	0.263126	0.243233	0.0177876	0.0102697		0.796263	0.964911	0.993333	0.918169	0.106526	0.0615027
41	Geranylacetone	0.104368	0.130688	0.126431	0.120496	0.0141284	0.00815704		0.064143	0.0620502	0.0361212	0.0541048	0.0156094	0.00901207		0.0570704	0.051115	0.07213	0.0601051	0.0108312	0.00625339		0.0994634	0.0939902	0.146301	0.113252	0.0287524	0.0166002		0.119319	0.132376	0.217432	0.156376	0.0532777	0.0307599		0.149406	0.220203	0.164271	0.17796	0.037331	0.021553		0.121947	0.107911	0.127036	0.118965	0.00990524	0.00571879
42	Benzyl alcohol	0.067661	0.0844086	0.0923622	0.0814773	0.0126088	0.00727969		0.0223012	0.023691	0.0309584	0.0256502	0.00464926	0.00268425		0.087972	0.063468	0.0763634	0.0759345	0.0122576	0.00707695		0.0630316	0.06587	0.0836542	0.0708519	0.0111776	0.00645336		0.201076	0.216158	0.243995	0.220409	0.0217733	0.0125708		0.0390776	0.0350466	0.0405644	0.0382295	0.00285499	0.00164833		0.0563294	0.086721	0.112237	0.0850959	0.0279893	0.0161596
43	2-Phenylethyl alcohol	0.079179	0.0963282	0.104144	0.0932169	0.0127698	0.00737265		0.0255066	0.0303684	0.0288918	0.0282556	0.00249256	0.00143908		0.0778284	0.0534784	0.0632728	0.0648599	0.0122523	0.00707389		0.171854	0.175326	0.210868	0.186016	0.0215924	0.0124664		0.275472	0.270848	0.308512	0.284944	0.0205408	0.0118592		0.037442	0.0316718	0.0384176	0.0358438	0.00364584	0.00210493		0.083353	0.121524	0.147258	0.117378	0.0321534	0.0185638
44	β-Ionone	0.0108638	0.0117808	0.0148222	0.0124889	0.00207203	0.00119629		0.0306134	0.0427628	0.0458798	0.039752	0.00806625	0.00465705		0.116613	0.088052	0.112548	0.105738	0.0154505	0.00892032		0.0634592	0.0614978	0.0668426	0.0639332	0.00270374	0.00156101		0.0575514	0.0712026	0.0932068	0.0739869	0.01799	0.0103866		0.037258	0.0416858	0.0432064	0.0407167	0.00309034	0.00178421		0.0606022	0.0800408	0.0866888	0.0757773	0.0135558	0.00782647
45	Cresol	0	0	0	0	0	0		0.0008732	0.001547	0.0012356	0.0012186	0.000337222	0.000194695		0.0023874	0.002079	0.0026538	0.0023734	0.000287656	0.000166078		0.0014808	0.0018528	0.001927	0.00175353	0.00023909	0.000138039		0.0088808	0.0090342	0.0119468	0.00995393	0.00172758	0.000997417		0.0009142	0.0008884	0.001035	0.000945867	7.82622e-05	4.51847e-05		0	0	0	0	0	0
46	γ-Nonalactone	0.0286412	0.0304244	0.0248528	0.0279728	0.0028453	0.00164274		0.025607	0.0265858	0.0297564	0.0273164	0.00216903	0.00125229		0.0370868	0.0273624	0.0262408	0.03023	0.00596459	0.00344365		0.0260584	0.0228116	0.0198734	0.0229145	0.00309378	0.0017862		0.0407922	0.0343274	0.04068	0.0385999	0.00370049	0.00213648		0.0322992	0.0359124	0.035961	0.0347242	0.00210025	0.00121258		0.0254134	0.0289568	0.0243296	0.0262333	0.0024201	0.00139725
47	Ethyl Cinnamate	0.0012612	0.0019368	0.0023832	0.0018604	0.000564888	0.000326138		0.0024602	0.0027562	0.003024	0.0027468	0.000282018	0.000162823		0.0036952	0.0027444	0.0034422	0.00329393	0.000492435	0.000284308		0.0021214	0.0023688	0.002792	0.0024274	0.000339119	0.00019579		0.0023242	0.0020784	0.0024444	0.00228233	0.000186557	0.000107709		0.003598	0.002201	0.0027102	0.0028364	0.000706999	0.000408186		0.0042976	0.0026586	0.0047292	0.00389513	0.0010924	0.000630696
48	Furan, 2-ethyl	0.0504188	0.0545268	0.0665344	0.05716	0.00837427	0.00483489		0.0230154	0.040438	0.0312878	0.0315804	0.00871498	0.0050316		0.0384526	0.040102	0.0491144	0.0425563	0.00573902	0.00331342		0.0259124	0.033343	0.041748	0.0336678	0.00792279	0.00457423		0.0230982	0.0247932	0.0308238	0.0262384	0.0040605	0.00234433		0.0140176	0.0172336	0.017447	0.0162327	0.00192133	0.00110928		0.0366414	0.0590902	0.0587378	0.0514898	0.0128603	0.0074249
49	3-Hexenal	0.0275026	0.0306276	0.0336132	0.0305811	0.00305556	0.00176413		0.0235282	0.0219596	0.0240318	0.0231732	0.00108075	0.000623972		0.063999	0.0605976	0.068291	0.0642959	0.00385528	0.00222585		0.0590236	0.0652222	0.0598202	0.0613553	0.00337241	0.00194706		0.107929	0.11176	0.120831	0.113507	0.006626	0.00382552		0.0791366	0.06982	0.0669972	0.0719846	0.00635259	0.00366767		0.047979	0.048181	0.0410278	0.0457293	0.00407284	0.00235146
50	α-phellandrene	0	0	0	0	0	0		0	0	0	0	0	0		0	0	0	0	0	0		0	0	0	0	0	0		0	0	0	0	0	0		0	0	0	0	0	0		0	0	0	0	0	0
51	Heptanal	0.0284654	0.0253224	0.0271702	0.026986	0.00157958	0.000911968		0.0102612	0.0110906	0.0097698	0.0103739	0.000667569	0.000385421		0.0191198	0.023569	0.0262982	0.0229957	0.00362338	0.00209196		0.013989	0.0136308	0.0151178	0.0142459	0.000776065	0.000448062		0.0157852	0.0165082	0.01674	0.0163445	0.000498013	0.000287528		0.0215258	0.0168818	0.017599	0.0186689	0.00250003	0.00144339		0.0252582	0.024323	0.025022	0.0248677	0.000486311	0.000280772
52	2-Hexenal, E	0.197261	0.163899	0.165035	0.175398	0.0189424	0.0109364		0.102548	0.11844	0.113874	0.111621	0.00818256	0.0047242		0.182666	0.163105	0.172702	0.172824	0.00978107	0.0056471		0.178637	0.164674	0.179432	0.174248	0.00830046	0.00479227		0.338954	0.321999	0.301954	0.320969	0.0185219	0.0106936		0.232416	0.199858	0.195684	0.209319	0.0201111	0.0116112		0.169936	0.192769	0.199898	0.187535	0.0156518	0.00903656
53	β-Phellandrene	0.267172	0.238171	0.219398	0.24158	0.0240688	0.0138961		0.105951	0.135293	0.102432	0.114559	0.0180426	0.0104169		0.222171	0.166429	0.180602	0.189734	0.0289714	0.0167266		0.0872034	0.107651	0.104718	0.0998573	0.0110562	0.00638333		0.190808	0.196197	0.161708	0.182904	0.0185531	0.0107117		0.208281	0.204681	0.199628	0.204197	0.00434656	0.00250949		0.222731	0.296934	0.220901	0.246855	0.043379	0.0250449
54	trans-β-Ocimene	0.0065274	0.005747	0.0080818	0.0067854	0.00118859	0.000686233		0.0107198	0.0095004	0.0098536	0.0100246	0.000627427	0.000362245		0	0	0	0	0	0		0.0230634	0.0215862	0.0255236	0.0233911	0.00198905	0.00114838		0.0249112	0.0259202	0.0314564	0.0274293	0.0035239	0.00203452		0	0	0	0	0	0		0.0086602	0.0122986	0.0117968	0.0109185	0.0019718	0.00113842
55	β-Ocimene	0	0	0	0	0	0		0.0121252	0.0137064	0.0159184	0.0139167	0.00190532	0.00110004		0.0056526	0.0079834	0.0094492	0.00769507	0.00191465	0.00110543		0.0261928	0.027878	0.0289202	0.0276637	0.00137627	0.000794593		0.0359796	0.03997	0.0456976	0.0405491	0.00488481	0.00282025		0.0024424	0.0043654	0.0041494	0.0036524	0.00105344	0.000608205		0.009798	0.014929	0.0152366	0.0133212	0.00305505	0.00176384
56	2-Heptenal, E	0.0423978	0.0461732	0.0448834	0.0444848	0.001919	0.00110794		0.0247574	0.0207418	0.0181672	0.0212221	0.00332125	0.00191753		0.0122572	0.0180514	0.0292296	0.0198461	0.00862735	0.004981		0	0	0	0	0	0		0.0209054	0.0399778	0.0342392	0.0317075	0.00978501	0.00564938		0.0425498	0.032147	0.0425878	0.0390949	0.00601706	0.00347395		0.018961	0.0383638	0.0315024	0.0296091	0.00983899	0.00568054
57	2-Heptanol	0.0811082	0.0940238	0.0843958	0.0865093	0.00671217	0.00387527		0	0	0	0	0	0		0.0424832	0.042013	0.0377444	0.0407469	0.00261082	0.00150736		0.029292	0.0330032	0.0400514	0.0341155	0.00546527	0.00315537		0.020331	0.026091	0.0209244	0.0224488	0.00316816	0.00182914		0.0215052	0.0225358	0.0231416	0.0223942	0.000827339	0.000477664		0	0	0	0	0	0
58	6-Methyl-5-hepten-2-one	0.0383464	0.0445096	0.0597476	0.0475345	0.0110166	0.00636044		0.0263118	0.02758	0.0229218	0.0256045	0.00240829	0.00139043		0.0427638	0.029482	0.0402402	0.0374953	0.00705353	0.00407236		0.042533	0.0331854	0.0658554	0.0471913	0.0168258	0.00971437		0.0554052	0.0710724	0.0882022	0.0715599	0.0164039	0.00947082		0.07237	0.102313	0.0772174	0.0839669	0.0160723	0.00927935		0.0441406	0.0548198	0.0762712	0.0584105	0.0163635	0.00944747
59	2,4-Hexadienal, E E	0.168505	0.158723	0.161685	0.162971	0.00501598	0.00289598		0.090621	0.100446	0.0866182	0.0925617	0.00711514	0.00410793		0.152175	0.148444	0.140273	0.146964	0.00608727	0.00351449		0.158745	0.139961	0.152117	0.150274	0.00952661	0.00550019		0.269403	0.268647	0.254429	0.26416	0.00843535	0.00487015		0.195445	0.17055	0.175246	0.180413	0.0132275	0.00763692		0.212748	0.228918	0.21128	0.217648	0.00978721	0.00565065
60	2-Octenal, E	0.0294496	0.0421598	0.0425184	0.0380426	0.00744392	0.00429775		0.025691	0.0300154	0.0297672	0.0284912	0.00242822	0.00140193		0.0313174	0.0338936	0.0350034	0.0334048	0.00189099	0.00109176		0.0307372	0.0287648	0.0311386	0.0302135	0.00127059	0.000733576		0.0304722	0.0368426	0.047019	0.0381113	0.00834603	0.00481858		0.055262	0.0428812	0.0505352	0.0495595	0.00624781	0.00360717		0.030696	0.0377104	0.034407	0.0342711	0.00350917	0.00202602
61	2,4-Heptadienal, E,E	0.114359	0.113208	0.111002	0.112856	0.00170575	0.000984815		0.062379	0.0484728	0.050352	0.0537346	0.007545	0.00435611		0.0421926	0.0378168	0.042525	0.0408448	0.00262759	0.00151704		0.0547152	0.058393	0.0704058	0.0611713	0.00820598	0.00473772		0.0492952	0.0553518	0.0571638	0.0539369	0.00412069	0.00237908		0.086472	0.0728212	0.0732266	0.0775066	0.00776691	0.00448423		0.0934006	0.097937	0.0978998	0.0964125	0.00260842	0.00150597
62	Decanal	0.0915794	0.106241	0.0908464	0.0962224	0.00868445	0.00501397		0.0484282	0.044296	0.0493524	0.0473589	0.00269247	0.0015545		0.0562206	0.0574764	0.059685	0.057794	0.0017539	0.00101262		0.050947	0.0428588	0.0483802	0.0473953	0.00413306	0.00238623		0.0485826	0.0559148	0.0634078	0.0559684	0.00741275	0.00427975		0.0934758	0.0919594	0.0825764	0.0893372	0.00590391	0.00340863		0.100666	0.106632	0.107765	0.105021	0.00381385	0.00220193
63	Nonanoic acid, ethyl ester	0.117328	0.0881328	0.0604658	0.0886423	0.0284346	0.0164167		0.040613	0.0436482	0.116219	0.0668269	0.0428021	0.0247118		0.0735516	0.055378	0.0513304	0.0600867	0.0118353	0.00683311		0.24888	0.181188	0.102279	0.177449	0.0733719	0.0423613		0.0947102	0.159962	0.114728	0.123133	0.033428	0.0192997		0.0262492	0.0475218	0.0440116	0.0392609	0.0114043	0.00658427		0.0774228	0.104619	0.0693684	0.0838035	0.0184713	0.0106644
64	1-Octanol	0.0418716	0.042744	0.0504344	0.0450167	0.00471213	0.00272055		0.0426912	0.0411296	0.0496442	0.0444883	0.00453287	0.00261705		0.074369	0.0794302	0.0798406	0.0778799	0.00304747	0.00175946		0.0373582	0.038482	0.041781	0.0392071	0.00229882	0.00132723		0.063071	0.0748562	0.0766638	0.0715303	0.00738154	0.00426173		0.0668368	0.0596964	0.0635084	0.0633472	0.00357293	0.00206283		0.0422844	0.0519624	0.0508786	0.0483751	0.00530249	0.0030614
65	2,6-Nonadienal, E,Z	0.0280294	0.0389096	0.0419604	0.0362998	0.00732301	0.00422794		0.0293038	0.0198114	0.0174724	0.0221959	0.00626576	0.00361754		0.038659	0.021672	0.0247142	0.0283484	0.00905787	0.00522957		0.0242158	0.018772	0.034601	0.0258629	0.00804202	0.00464306		0.031366	0.0350396	0.0402702	0.0355586	0.00447473	0.00258349		0.0709248	0.0759682	0.0501224	0.0656718	0.0137003	0.00790984		0.023218	0.0264472	0.029239	0.0263014	0.00301315	0.00173964
66	Benzaldehyde, 2-methyl	0.0739388	0.0790836	0.084829	0.0792838	0.00544786	0.00314532		0.050468	0.0530362	0.0478486	0.0504509	0.00259384	0.00149756		0.0753638	0.059538	0.0571296	0.0640105	0.00990574	0.00571908		0.0544574	0.0556636	0.0569442	0.0556884	0.00124359	0.000717984		0.0618606	0.0597674	0.0635724	0.0617335	0.00190568	0.00110025		0.0606884	0.0571914	0.0534342	0.0571047	0.00362788	0.00209456		0.0675418	0.060103	0.0622172	0.0632873	0.00383312	0.00221305
67	2-Octen-1-ol, E	0.026862	0.0238948	0.029667	0.0268079	0.00288648	0.00166651		0	0	0	0	0	0		0	0	0	0	0	0		0	0	0	0	0	0		0	0	0	0	0	0		0	0	0	0	0	0		0.85396	0.747432	0.0347692	0.545387	0.445404	0.257154
68	Benzaldehyde, 4-methyl	9.58493	9.89176	10.4981	9.99159	0.464685	0.268286		7.77171	7.82513	7.55514	7.71733	0.142974	0.082546		10.5528	8.10151	8.09487	8.9164	1.41719	0.818215		8.16749	8.33343	8.54672	8.34921	0.19011	0.10976		8.75469	9.0659	9.61836	9.14632	0.437415	0.252542		8.5089	8.45566	8.4096	8.45805	0.0496914	0.0286894		9.86348	8.89242	8.78153	9.17914	0.595242	0.343663
69	β-Citral	0.0273908	0.0286204	0.046425	0.0341454	0.0106522	0.00615005		0.0377838	0.0518854	0.0460642	0.0452445	0.00708645	0.00409136		0.0386486	0.023971	0.0230656	0.0285617	0.00874721	0.0050502		0	0	0	0	0	0		0.0472074	0.0432838	0.0462378	0.0455763	0.00204373	0.00117995		0	0	0	0	0	0		0.0132418	0.0246498	0.018819	0.0189035	0.00570447	0.00329348
70	2,4-Nonadienal, E,E	0.0920242	0.134127	0.125335	0.117162	0.0222095	0.0128227		0.0859278	0.0743758	0.0671244	0.0758093	0.00948331	0.00547519		0.0984906	0.0731154	0.101765	0.0911235	0.0156812	0.00905353		0.0497192	0.0407406	0.05847	0.0496433	0.00886494	0.00511818		0.0375336	0.0867246	0.110971	0.0784097	0.037418	0.0216033		0.086188	0.0807066	0.0933688	0.0867545	0.00635008	0.00366622		0.0251832	0.0720298	0.0695084	0.0555738	0.0263492	0.0152127
71	Methyl salicylate	0	0	0	0	0	0		0	0	0	0	0	0		0	0	0	0	0	0		0.0275374	0.038955	0.0369798	0.0344907	0.00610221	0.00352311		0.0384628	0.0850728	0.0929386	0.0721581	0.0294448	0.017		0	0	0	0	0	0		0	0	0	0	0	0
72	Eugenol	0.0237828	0.0276084	0.0370678	0.0294863	0.0068387	0.00394832		0.0190014	0.0159528	0.0191296	0.0180279	0.00179826	0.00103823		0.0706134	0.0513338	0.050835	0.0575941	0.0112778	0.00651126		0.129661	0.149119	0.160186	0.146322	0.0154535	0.00892209		0.198084	0.280332	0.277271	0.251895	0.0466274	0.0269203		0.046279	0.046834	0.0433182	0.0454771	0.00189012	0.00109126		0.026137	0.0394908	0.0440016	0.0365431	0.00928992	0.00536354
[truncated: 2 more columns]
